# Supplementary material for: Ensemble Docking, MD, and MM/PBSA Identify Flavonoids as Putative Modulators of EFNB2/B3-Nipah Virus G Interaction
Source: Int J Mol Sci. 2026 Jul 9;27(14):6137. doi: 10.3390/ijms27146137 (PMC13410004; doi:10.3390/ijms27146137)
Supplement: Supplementary file 1 [file ijms-27-06137-s001.zip]

Archive with 1 entries (1 files):
- ijms-4377857-supplementary.pdf
